# Supplementary material for: ﻿A new species of Phyllophichthus Gosline, 1951 (Actinopterygii, Ophichthidae) from Taiwan
Source: Zookeys. 2024 Dec 9;1220:35–44. doi: 10.3897/zookeys.1220.126594 (PMC11650147; doi:10.3897/zookeys.1220.126594)
Supplement: XML Treatment for Phyllophichthus diandrus [file zookeys.1220.126594-treatment1.xml]

<!DOCTYPE tp:taxon-treatment
  PUBLIC "-//TaxonX//DTD Taxonomic Treatment Publishing DTD v0 20100105//EN" "tax-treatment-NSO.dtd">
<tp:taxon-treatment xmlns:tp="http://www.plazi.org/taxpub"><tp:treatment-meta><kwd-group><label>Taxon classification</label><kwd>
              <named-content content-type="kingdom">Animalia</named-content>
            </kwd><kwd>
              <named-content content-type="order">Anguilliformes</named-content>
            </kwd><kwd>
              <named-content content-type="family">Ophichthidae</named-content>
            </kwd></kwd-group><mixed-citation publication-type="journal"><person-group><name><surname>Hibino</surname><given-names>Yusuke</given-names></name><name><surname>Endo</surname><given-names>Shunsuke</given-names></name><name><surname>Ho</surname><given-names>Hsuan-Ching</given-names></name></person-group><article-title>﻿A new species of <italic><tp:taxon-name><tp:taxon-name-part taxon-name-part-type="genus" reg="Phyllophichthus">Phyllophichthus</tp:taxon-name-part></tp:taxon-name></italic> Gosline, 1951 (<tp:taxon-name><tp:taxon-name-part taxon-name-part-type="class">Actinopterygii</tp:taxon-name-part></tp:taxon-name>, <tp:taxon-name><tp:taxon-name-part taxon-name-part-type="family">Ophichthidae</tp:taxon-name-part></tp:taxon-name>) from Taiwan</article-title><source>Zookeys</source><day>09</day><month>12</month><year>2024</year><volume>1220</volume><fpage>35</fpage><lpage>44</lpage><pub-id pub-id-type="doi">10.3897/zookeys.1220.126594</pub-id></mixed-citation></tp:treatment-meta><tp:nomenclature><label>﻿</label><tp:taxon-name>
            <object-id xmlns:xlink="http://www.w3.org/1999/xlink" content-type="arpha" xlink:type="simple">DC450565-2FD2-5BF0-BD47-2B8301CC1149</object-id>
            <tp:taxon-name-part taxon-name-part-type="genus" reg="Phyllophichthus">Phyllophichthus</tp:taxon-name-part>
            <tp:taxon-name-part taxon-name-part-type="species" reg="diandrus">diandrus</tp:taxon-name-part>
            <object-id xmlns:xlink="http://www.w3.org/1999/xlink" content-type="zoobank" xlink:type="simple">https://zoobank.org/7134B3C8-04EB-4E43-9761-1AC65F70A8BE</object-id>
          </tp:taxon-name><tp:taxon-status xmlns:xlink="http://www.w3.org/1999/xlink" xlink:type="simple">sp. nov.</tp:taxon-status><xref ref-type="fig" rid="F1">Figs 1</xref><xref ref-type="fig" rid="F2">, 2A</xref><xref ref-type="fig" rid="F3">, 3</xref><xref ref-type="fig" rid="F4">, 4</xref><tp:nomenclature-citation-list><tp:nomenclature-citation><tp:taxon-name>
                <tp:taxon-name-part taxon-name-part-type="genus" reg="Phyllophichthus">Phyllophichthus</tp:taxon-name-part>
              </tp:taxon-name><comment>sp.: <xref ref-type="bibr" rid="B4">Hibino 2019</xref>: 149 (Dong-gang, Taiwan).</comment></tp:nomenclature-citation></tp:nomenclature-citation-list></tp:nomenclature><tp:treatment-sec sec-type="type material" id="SECID0ELMAE"><title>Type material.</title><p><bold><italic>Holotype</italic></bold>: NMMB-P28224, 270 mm <abbrev xmlns:xlink="http://www.w3.org/1999/xlink" xlink:title="Total length" id="ABBRID0EWMAE" xlink:type="simple">TL</abbrev>, ca <named-content xmlns:xlink="http://www.w3.org/1999/xlink" content-type="dwc:verbatimCoordinates" xlink:type="simple"><named-content content-type="geo-json" specific-use="{&#34;type&#34;:&#34;Point&#34;,&#34;coordinates&#34;:[120.400000,22.433333]}" id="NCID0E4MAE" xlink:type="simple">22°26'N, 120°24'E</named-content></named-content>, Dong-gang, Pingtung, southwestern Taiwan, northern South China Sea, mid-water trawl, 6 Jan. 2017, collected by H.-C. Ho.</p></tp:treatment-sec><tp:treatment-sec sec-type="diagnosis" id="SECID0ECNAE"><title>Diagnosis.</title><p>Inside of anterior-nostril tube with two papillae; dorsal-fin origin well behind tip of pectoral fin, distance from the tip to the origin of dorsal fin 0.6 times of the fin; no teeth on maxilla and vomer; 25 branchial aches; vertebral formula 12-69-160.</p></tp:treatment-sec><tp:treatment-sec sec-type="description" id="SECID0EHNAE"><title>Description.</title><p>Measurements in mm (% of <abbrev xmlns:xlink="http://www.w3.org/1999/xlink" xlink:title="Total length" id="ABBRID0ENNAE" xlink:type="simple">TL</abbrev> in parenthesis): <abbrev xmlns:xlink="http://www.w3.org/1999/xlink" xlink:title="head length" id="ABBRID0ERNAE" xlink:type="simple">HL</abbrev> 22.4 (8.3%); preanal length 128.1 (47.5%); tail length 141.7 (52.5%); predorsal length 29.8 (11.0%); body depth at gill opening 4.7 (1.7%); body depth at mid anus 6.2 (2.3%). Measurements in mm (% of <abbrev xmlns:xlink="http://www.w3.org/1999/xlink" xlink:title="head length" id="ABBRID0EVNAE" xlink:type="simple">HL</abbrev>) in parenthesis: snout length 5.2 (23.2%); eye diameter 1.8 (8.0%); mouth gape 5.4 (24.1%); interorbital width 1.6 (7.1%); gill opening 1.9 (8.5%); isthmus 2.7 (12.1%); pectoral-fin length 3.2 (14.3%); pectoral-fin base 1.5 (6.7%). Body elongate, slender, trunk cylindrical, compressed toward tip of tail; tip of tail hard and pointed; anus anterior to mid-body, tail 1.9 in total length (Fig. <xref ref-type="fig" rid="F1">1</xref>).</p><fig id="F1" position="float" orientation="portrait"><object-id xmlns:xlink="http://www.w3.org/1999/xlink" content-type="doi" xlink:type="simple">10.3897/zookeys.1220.126594.figure1</object-id><object-id xmlns:xlink="http://www.w3.org/1999/xlink" content-type="arpha" xlink:type="simple">BBCD4D29-4776-5787-9425-0105DF75C14F</object-id><label>Figure 1.</label><caption><p><italic><tp:taxon-name><tp:taxon-name-part taxon-name-part-type="genus" reg="Phyllophichthus">Phyllophichthus</tp:taxon-name-part><tp:taxon-name-part taxon-name-part-type="species" reg="diandrus">diandrus</tp:taxon-name-part></tp:taxon-name></italic> sp. nov., NMMB-P28224, holotype, 270 mm <abbrev xmlns:xlink="http://www.w3.org/1999/xlink" xlink:title="Total length" id="ABBRID0EQOAE" xlink:type="simple">TL</abbrev>, Dong-gang, Taiwan <bold>A</bold> dorsal view <bold>B</bold> ventral view <bold>C</bold> enlarged view of lateral head. Arrows indicate origin of dorsal fin (above) and anus (below).</p></caption><graphic xmlns:xlink="http://www.w3.org/1999/xlink" xlink:href="zookeys-1220-035_article-126594__-g001.jpg" position="float" orientation="portrait" xlink:type="simple" id="oo_1194040.jpg"><uri content-type="original_file" xlink:type="simple">https://binary.pensoft.net/fig/1194040</uri></graphic></fig><p>Head relatively short, 5.7 in preanal length and 12.0 in <abbrev xmlns:xlink="http://www.w3.org/1999/xlink" xlink:title="Total length" id="ABBRID0EBPAE" xlink:type="simple">TL</abbrev>; contour of head smooth, slightly convex in post-temporal; snout acute and relatively pointed in lateral view, narrow from dorsal side; snout long, prominently projected anteriorly; a distinct groove ventrally of snout; mouth inferior, lower jaw short and tip below middle of base of nostril tube, distance between tips of snout and lower jaw more than eye diameter; anterior nostril tubular, towards ventrally, base of both side closed: posterior rim of tube extending posteriorly, forming a broad flap; inside of tube with two papillae (Fig. <xref ref-type="fig" rid="F2">2A</xref>); posterior nostril a slit opening inside of mouth, concealed by wide dermal flap rolling into mouth completely; eye developed, large, its diameter 2.9 times in snout length; lips smooth without cirri or protrusions, upper lip extending to inner mouth, a curved fold along lower margin of eye; mouth moderate, rictus slightly behind a vertical through posterior margin of eye; interorbital region slightly convex without groove; branchial basket convex; gill opening positioned just anterior to base of pectoral fin.</p><fig id="F2" position="float" orientation="portrait"><object-id xmlns:xlink="http://www.w3.org/1999/xlink" content-type="doi" xlink:type="simple">10.3897/zookeys.1220.126594.figure2</object-id><object-id xmlns:xlink="http://www.w3.org/1999/xlink" content-type="arpha" xlink:type="simple">8CCA6C84-993F-5E63-A60C-404F05F8F223</object-id><label>Figure 2.</label><caption><p>Closed illustration of tubular anterior nostril from ventral view <bold>A</bold><italic><tp:taxon-name><tp:taxon-name-part taxon-name-part-type="genus" reg="Phyllophichthus">Phyllophichthus</tp:taxon-name-part><tp:taxon-name-part taxon-name-part-type="species" reg="diandrus">diandrus</tp:taxon-name-part></tp:taxon-name></italic> sp. nov., NMMB-P28224, holotype, 270 mm <abbrev xmlns:xlink="http://www.w3.org/1999/xlink" xlink:title="Total length" id="ABBRID0E5PAE" xlink:type="simple">TL</abbrev><bold>B</bold><italic><tp:taxon-name><tp:taxon-name-part taxon-name-part-type="genus" reg="Phyllophichthus">P.</tp:taxon-name-part><tp:taxon-name-part taxon-name-part-type="species" reg="xenodontus">xenodontus</tp:taxon-name-part></tp:taxon-name></italic>, NMMB-P5264 (one of two), 373 mm <abbrev xmlns:xlink="http://www.w3.org/1999/xlink" xlink:title="Total length" id="ABBRID0EPQAE" xlink:type="simple">TL</abbrev>, Taiwan. <bold>BF</bold> broad flap. Arrows indicate papillae inside of nasal tube.</p></caption><graphic xmlns:xlink="http://www.w3.org/1999/xlink" xlink:href="zookeys-1220-035_article-126594__-g002.jpg" position="float" orientation="portrait" xlink:type="simple" id="oo_1194041.jpg"><uri content-type="original_file" xlink:type="simple">https://binary.pensoft.net/fig/1194041</uri></graphic></fig><p>Teeth small, conical, pointed; no teeth on maxilla and vomer, maxillary region completely covered by an extending upper labial flap (Fig. <xref ref-type="fig" rid="F3">3</xref>); 6 intermaxillary teeth arranged in two rows but concealed by a dermal structure and not visible; dentary teeth uniserial posteriorly, 17 on left side and 15 on right side.</p><fig id="F3" position="float" orientation="portrait"><object-id xmlns:xlink="http://www.w3.org/1999/xlink" content-type="doi" xlink:type="simple">10.3897/zookeys.1220.126594.figure3</object-id><object-id xmlns:xlink="http://www.w3.org/1999/xlink" content-type="arpha" xlink:type="simple">75F72348-B6FF-5E71-A342-ECCBC0C4E55F</object-id><label>Figure 3.</label><caption><p>Ventrolateral view of palatal area of <italic><tp:taxon-name><tp:taxon-name-part taxon-name-part-type="genus" reg="Phyllophichthus">Phyllophichthus</tp:taxon-name-part><tp:taxon-name-part taxon-name-part-type="species" reg="diandrus">diandrus</tp:taxon-name-part></tp:taxon-name></italic> sp. nov., NMMB-P28224, holotype, 270 mm <abbrev xmlns:xlink="http://www.w3.org/1999/xlink" xlink:title="Total length" id="ABBRID0ETRAE" xlink:type="simple">TL</abbrev>. <bold>DF</bold> dermal flap on posterior nostril <bold>LF</bold> edge of upper labial flap <bold>MR</bold> maxillary region <bold>VR</bold> vomerine region.</p></caption><graphic xmlns:xlink="http://www.w3.org/1999/xlink" xlink:href="zookeys-1220-035_article-126594__-g003.jpg" position="float" orientation="portrait" xlink:type="simple" id="oo_1194042.jpg"><uri content-type="original_file" xlink:type="simple">https://binary.pensoft.net/fig/1194042</uri></graphic></fig><p>Sensory pores on head obvious (Fig. <xref ref-type="fig" rid="F4">4</xref>); supraorbital pores 1 + 3, 1 ethmoid and 3 pores slightly before a level of center of eye; infraorbital pores 3 + 3, first between anterior and posterior nostrils and second anteroventro-corner of eye, third behind center of eye, and remaining on postorbital; preoperculo-mandibular pores 4 + 2; 3 on supratemporal; 1 interorbital pore present; lateral-line pore slightly obscure, nearly completed except tip of tail equal to one third of <abbrev xmlns:xlink="http://www.w3.org/1999/xlink" xlink:title="head length" id="ABBRID0EKSAE" xlink:type="simple">HL</abbrev>.</p><fig id="F4" position="float" orientation="portrait"><object-id xmlns:xlink="http://www.w3.org/1999/xlink" content-type="doi" xlink:type="simple">10.3897/zookeys.1220.126594.figure4</object-id><object-id xmlns:xlink="http://www.w3.org/1999/xlink" content-type="arpha" xlink:type="simple">C5405036-4FED-591C-9341-14497FB8C5C2</object-id><label>Figure 4.</label><caption><p>Lateral view of anterior head of <italic><tp:taxon-name><tp:taxon-name-part taxon-name-part-type="genus" reg="Phyllophichthus">Phyllophichthus</tp:taxon-name-part><tp:taxon-name-part taxon-name-part-type="species" reg="diandrus">diandrus</tp:taxon-name-part></tp:taxon-name></italic> sp. nov., NMMB-P28224, holotype, 270 mm <abbrev xmlns:xlink="http://www.w3.org/1999/xlink" xlink:title="Total length" id="ABBRID0EBTAE" xlink:type="simple">TL</abbrev>. <bold>AN</bold> anterior-nostril tube <bold>IO</bold> infraorbital pores <bold>M</bold> mandibular pores <bold>PO</bold> preopercular pores <bold>SO</bold> supraorbital pores <bold>ST</bold> supratemporal pore. Arrows indicate interorbital (left) and mid-temporal pores (right).</p></caption><graphic xmlns:xlink="http://www.w3.org/1999/xlink" xlink:href="zookeys-1220-035_article-126594__-g004.jpg" position="float" orientation="portrait" xlink:type="simple" id="oo_1194043.jpg"><uri content-type="original_file" xlink:type="simple">https://binary.pensoft.net/fig/1194043</uri></graphic></fig><p>Neurocranium narrow dorsally; dentary stout and recurved; branchiostegal rays developed and deeply overlapped ventrally, 25 in total. Predorsal vertebrae 12, preanal 69, and total 160.</p><p>Pectoral fin moderate, shape round, its length 1.6 in snout and 7.0 in <abbrev xmlns:xlink="http://www.w3.org/1999/xlink" xlink:title="head length" id="ABBRID0EZTAE" xlink:type="simple">HL</abbrev>; medial fins low in height, origin of dorsal fin behind tip of pectoral fin, distance from pectoral fin-tip to dorsal-fin origin 0.6 times of the fin, distance from gill opening to dorsal-fin origin 3.0 in <abbrev xmlns:xlink="http://www.w3.org/1999/xlink" xlink:title="head length" id="ABBRID0E4TAE" xlink:type="simple">HL</abbrev>; caudal fin absent.</p><p>Color in preservation light yellowish brown; abdomen slightly paler but not bicolored distinctly; all fins pale white.</p></tp:treatment-sec><tp:treatment-sec sec-type="distribution" id="SECID0ECUAE"><title>Distribution.</title><p>Known only by a single specimen from Dong-gang, southwestern Taiwan. Depth range estimated as more than 100 m.</p></tp:treatment-sec><tp:treatment-sec sec-type="etymology" id="SECID0EHUAE"><title>Etymology.</title><p>The specific name <italic><tp:taxon-name><tp:taxon-name-part taxon-name-part-type="genus" reg="Phyllophichthus"/><tp:taxon-name-part taxon-name-part-type="species" reg="diandrus">diandrus</tp:taxon-name-part></tp:taxon-name></italic> is the Latin compound adjective “bi-stamened”, referring to the flower-like shaped tubular nostril with two papillae inside.</p></tp:treatment-sec><ref-list><ref id="B4"><mixed-citation xmlns:xlink="http://www.w3.org/1999/xlink" xlink:type="simple"><person-group><name name-style="western"><surname>Hibino</surname><given-names>Y</given-names></name></person-group> (<year>2019</year>) <article-title><tp:taxon-name><tp:taxon-name-part taxon-name-part-type="family">Ophichthidae</tp:taxon-name-part></tp:taxon-name>.</article-title> In: <person-group><name name-style="western"><surname>Koeda</surname><given-names>K</given-names></name><name name-style="western"><surname>Ho</surname><given-names>H-C</given-names></name></person-group> (<role>Eds</role>) <issue-title>Fishes of Southern Taiwan.</issue-title><source>National Museum of Marine Biology &amp; Aquarium, Pingtung</source>, <fpage>118</fpage>–<lpage>154</lpage>.</mixed-citation></ref></ref-list></tp:taxon-treatment>
